# Supplementary material for: Multiple hydrogen-bonding induced nonconventional red fluorescence emission in hydrogels
Source: Nat Commun. 2024 Apr 25;15:3482. doi: 10.1038/s41467-024-47880-7 (PMC11045767; doi:10.1038/s41467-024-47880-7)
Supplement: Supplementary file 4 — Supplementary Data 1 [file 41467_2024_47880_MOESM4_ESM.zip]

Archive with 7 entries (4 files):
- Supplementary Data 1/Electronic structure calculations/
- Supplementary Data 1/Electronic structure calculations/1.Lumo and Homo/
- Supplementary Data 1/Electronic structure calculations/1.Lumo and Homo/PNASCblue.txt
- Supplementary Data 1/Electronic structure calculations/1.Lumo and Homo/PNASCred.txt
- Supplementary Data 1/Electronic structure calculations/2.IGM/
- Supplementary Data 1/Electronic structure calculations/2.IGM/PNASCblue.txt
- Supplementary Data 1/Electronic structure calculations/2.IGM/PNASCred.txt
