# Supplementary material for: Multiple hydrogen-bonding induced nonconventional red fluorescence emission in hydrogels
Source: Nat Commun. 2024 Apr 25;15:3482. doi: 10.1038/s41467-024-47880-7 (PMC11045767; doi:10.1038/s41467-024-47880-7)
Supplement: Supplementary file 10 — Source Data [file 41467_2024_47880_MOESM10_ESM.xlsx]

## Sheet: Fig. 2g
Fig. 2g
	EX 365					EX 530
	Quantum yield			AVE (%)	SD	Quantum yield			AVE(%)	SD
sample	sample1	sample2	sample3			sample1	sample2	sample3
PNASC25℃	0.012	0.014	0.016	1.4	0.2	-	-	-
PNASC45℃	0.018	0.018	0.016	1.73333	0.11547	-	-	-
PNASC65℃	0.016	0.019	0.017	1.73333	0.152753	-	-	-
PNASC85℃	0.017	0.02	0.016	1.76667	0.208167	-	-	-
PNASC100℃	0.033	0.032	0.033	3.26667	0.057735	0.029	0.026	0.027	2.73333	0.152753

## Sheet: Supplementary Fig. 6 
Supplementary Fig. 6
	sample1			sample2			sample3			Ave	SD
sample	before	after	(%)	before	after	%	before	after	%
PNASC25℃	0.0911	0.0459	49.6158	0.1389	0.0722	48.0202	0.1373	0.0708	48.4341	48.69	0.828039
PNASC45℃	0.1012	0.0564	44.2688	0.0855	0.048	43.8596	0.1135	0.064	43.6123	43.9136	0.331527
PNASC65℃	0.1603	0.0931	41.9214	0.1037	0.0594	42.7194	0.118	0.0685	41.9492	42.1966	0.452918
PNASC85℃	0.0966	0.0558	42.236	0.1184	0.0684	42.2297	0.0779	0.0455	41.5918	42.0192	0.370149
PNASC100℃	0.1169	0.0624	46.621	0.0956	0.0511	46.5481	0.095	0.0501	47.2632	46.8108	0.39347

## Sheet: Supplementary Fig. 14
Supplementary Fig. 14
	sample1			sample2			sample3			Ave	SD
sample	before	after	(%)	before	after	%	before	after	%
as-PNASCDMSO-0%	0.3716	0.1029	72.3089	0.3818	0.1004	73.7035	0.328	0.0888	72.9268	72.9798	0.698793
as-PNASCDMSO-30%	0.1996	0.0631	68.3868	0.1517	0.0473	68.82	0.151	0.0469	68.9404	68.7157	0.291177
as-PNASCDMSO-50%	0.104	0.0373	64.1346	0.1181	0.0413	65.0296	0.1169	0.0415	64.4996	64.5546	0.450041
as-PNASCDMSO-70%	0.1827	0.0792	56.6502	0.1611	0.0699	56.6108	0.1616	0.07	56.6832	56.6481	0.0362328
as-PNASCDMSO-100%	0.1949	0.0799	59.0046	0.1784	0.0732	58.9686	0.1834	0.0725	60.4689	59.4807	0.855999

## Sheet: Supplementary Fig. 17
Supplementary Fig. 17
	Breaking elongation (%)			AVE	SD
sample	sample1	sample2	sample3
as-PNASCDMSO-0%	6.21	7.54	6.5	6.75	0.699357
as-PNASCDMSO-30%	2	2.79	2.96	2.58333	0.512282
as-PNASCDMSO-50%	18.25	16.47	13.32	16.0133	2.49652
as-PNASCDMSO-70%	289.6	310.25	300.46	300.103	10.3296
as-PNASCDMSO-100%	136.52	109.98	109.98	118.827	15.3229

## Sheet: Supplementary Fig. 28
Supplementary Fig. 28
	1 day					4 day					7 day
	Relative cell viability (%)					Relative cell viability (%)					Relative cell viability (%)
sample	sample1	sample2	sample3	AVE	SD	sample1	sample2	sample3	AVE	SD	sample1	sample2	sample3	AVE	SD
Control	101.661	100.86	97.4719	99.9976	2.22366	99.008	101.632	99.3568	99.9989	1.42494	100.341	99.5823	100.08	100.001	0.385505
3.125 mg/mL	89.6818	99.4709	96.3254	95.1594	4.99763	101.533	100.81	100.035	100.793	0.748922	100.912	101.582	97.6692	100.054	2.09247
6.25 mg/mL	84.7358	80.1132	73.9546	79.6012	5.40881	95.213	98.3265	97.5297	97.023	1.6174	95.6731	95.8389	101.205	97.5724	3.14723
12.5mg/mL	52.5538	65.7823	55.5082	57.9481	6.94357	84.5765	86.7044	87.4948	86.2586	1.50938	92.2422	95.5902	98.0741	95.3022	2.9266
T-test (array1，array2，tails=2，type=2, α=0.05)
	value
sample	1 day	4 day	7 day
3.125 mg/mL	0.200287	0.441303	0.967567
6.25 mg/mL	0.00378703	0.0750686	0.255292
12.5mg/mL	0.000564326	0.00033029	0.0509996
